# Supplementary material for: Third BNT162b2 mRNA SARS-CoV-2 Vaccine Dose Significantly Enhances Immunogenicity in Recipients of Allogeneic Hematopoietic Stem Cell Transplantation
Source: Vaccines (Basel). 2023 Mar 31;11(4):775. doi: 10.3390/vaccines11040775 (PMC10145595; doi:10.3390/vaccines11040775)
Supplement: Supplementary file 1 [file vaccines-11-00775-s001.zip]

Archive with 1 entries (1 files):
- vaccines-2246788-supplementary.pdf
